# Supplementary material for: Microplastics in irrigation water and vegetable garden soils adjacent to the Msimbazi river, Tanzania
Source: Discov Appl Sci. 2025 Sep 30;7(10):1100. doi: 10.1007/s42452-025-07742-3 (PMC12542589; doi:10.1007/s42452-025-07742-3)
Supplement: Supplementary file 1 — Supplementary Material 1 [file 42452_2025_7742_MOESM1_ESM.zip]

Archive with 6 entries (6 files):
- Fig S1/Fig. S1a.tif
- Fig S1/Fig. S1b.tif
- Fig S1/Fig. S1c.tif
- Fig S1/Fig. S1d.tif
- Fig S1/Fig. S1e.tif
- Fig S1/Fig. S1f.tif
